# Supplementary material for: A Multi-Omics Study of Epigenetic Changes in Type II Alveolar Cells of A/J Mice Exposed to Environmental Tobacco Smoke
Source: Int J Mol Sci. 2024 Aug 29;25(17):9365. doi: 10.3390/ijms25179365 (PMC11394788; doi:10.3390/ijms25179365)
Supplement: Supplementary file 1 [file ijms-25-09365-s001.zip]

Archive with 1 entries (1 files):
- ijms-3148586-supplementary.pdf
